# Supplementary material for: Genomic Landscape Highlights Molecular Mechanisms Involved in Silicate Solubilization, Stress Tolerance, and Potential Growth-Promoting Activity of Bacterium Enterobacter sp. LR6
Source: Cells. 2022 Nov 15;11(22):3622. doi: 10.3390/cells11223622 (PMC9688052; doi:10.3390/cells11223622)
Supplement: Supplementary file 1 [file cells-11-03622-s001.zip]

Archive with 4 entries (3 files):
- cells-1917087-supplementary/cells-1917087-revised SM/
- cells-1917087-supplementary/cells-1917087-revised SM/Supplementary figures.pdf
- cells-1917087-supplementary/cells-1917087-revised SM/Table S1.pdf
- cells-1917087-supplementary/cells-1917087-revised SM/Table S2.pdf
